# Supplementary material for: Mucosal Vaccination Strategies against Clostridioides difficile Infection
Source: Vaccines (Basel). 2023 Apr 23;11(5):887. doi: 10.3390/vaccines11050887 (PMC10223210; doi:10.3390/vaccines11050887)
Supplement: Supplementary file 1 [file vaccines-11-00887-s001.zip]

Archive with 1 entries (1 files):
- vaccines-2223937-supplementary.pdf
